# Supplementary material for: Influence of Pleurotus eryngii Protein on Myofibrillar Protein Gelation and Application in Chicken Mince Products
Source: Foods. 2025 Feb 23;14(5):752. doi: 10.3390/foods14050752 (PMC11899181; doi:10.3390/foods14050752)
Supplement: Supplementary file 1 [file foods-14-00752-s001.zip]

Archive with 1 entries (1 files):
- foods-3466157-supplementary.pdf
